# Supplementary material for: Mitochondrial dysfunction underlying sporadic inclusion body myositis is ameliorated by the mitochondrial homing drug MA-5
Source: PLoS One. 2020 Dec 2;15(12):e0231064. doi: 10.1371/journal.pone.0231064 (PMC7710105; doi:10.1371/journal.pone.0231064)
Supplement: S1 Dataset — (XLSX) [file pone.0231064.s003.xlsx]

## Sheet: Fig. 1 C
		GDF-15	FGF-21
	control	577.003	200.923
	control	554.056	277.846
	control	411.78	216.308
	control	407.191	173.231
	sIBM	1174.55	164
	sIBM	1825.45	274.769
	sIBM	1505.45	382.462
	sIBM	2469.09	148.615
	sIBM	327.273	296.308
	sIBM	1378.18	477.846
	sIBM	1025.45	271.692
	sIBM	1345.45	204
	sIBM	1585.45	327.077

## Sheet: Fig. 1 E
control-Normal myoblast		sIBM1			sIBM1
Value	StandardDeviation	Value	StandardDeviation	Time (min)
114.668	7.56835	48.6753	17.8726	1.37331	114.668	48.6753
113.751	7.51087	52.8292	13.0581	7.97304	113.751	52.8292
113.187	6.83918	51.311	12.1273	14.7638	113.187	51.311
112.919	5.98969	50.388	12.6219	21.3378	112.919	50.388
112.38	6.32059	50.593	12.7672	27.8925	112.38	50.593
42.8929	4.01847	19.5867	11.1517	34.6242	42.8929	19.5867
43.97	2.48493	21.5645	9.53105	41.1883	43.97	21.5645
43.5717	3.38697	22.9018	8.71752	47.7573	43.5717	22.9018
42.1555	2.60189	22.8751	9.86599	54.3604	42.1555	22.8751
237.268	27.6571	127.641	37.4338	61.0713	237.268	127.641
194.078	13.8528	111.573	28.4753	67.6435	194.078	111.573
178.81	7.92143	101.758	22.2818	74.2079	178.81	101.758
181.212	14.1805	107.627	23.9738	80.7774	181.212	107.627
30.3601	3.0237	7.1981	9.66785	87.4788	30.3601	7.1981
34.4337	2.80574	11.4953	8.95329	94.2795	34.4337	11.4953
35.6802	2.46431	12.0988	9.91381	100.849	35.6802	12.0988
ミトコンドリアに寄らない呼吸				Average	SE	T test
Normal	30.3601	34.4337	35.6802	33.4913	1.96749
sIBM1	7.1981	11.4953	12.0988	10.2641	1.88959	0.000477679
average	113.381	50.7593
基礎呼吸						Average	SE	T test
Normal	81.1763	80.2595	79.6954	79.4274	78.8889	79.8895	0.436264
sIBM1	38.4112	42.5652	41.047	40.124	40.329	40.4953	0.754059	2.59443e-11
最大呼吸					Average	SE	T test
Normal	203.777	160.587	145.319	147.72	164.351	15.661
sIBM1	117.377	101.309	91.4936	97.3634	101.886	6.40104	0.00530221
ATP産生					Average	SE	T test
Normal	70.4879	69.4108	69.8091	71.2253	70.2333	0.460127
sIBM1	31.1726	29.1948	27.8575	27.8842	29.0273	0.900947	6.19157e-09
プロトンリーク					Average	SE	T test
Normal	9.4016	10.4787	10.0803	8.66413	9.6562	0.460127
sIBM1	9.32268	11.3004	12.6378	12.611	11.468	0.900947	0.0841205

## Sheet: Fig. 1 F
Assay		20181018 Normal vs sIBM1 myoblast
Run Date		10/18/2018 8:53 PM
Instrument ID		420121
Background Correction		On
Y1 Data:	ECAR (mpH/min)			Source:	Group
	Background		control-Normal		DMSO-Normal		MA-5 10uM-Normal		control-sIBM1		DMSO-sIBM1		MA-5 10uM-sIBM1
Time (min)	Value	StandardDeviation	Value	StandardDeviation	Value	StandardDeviation	Value	StandardDeviation	Value	StandardDeviation	Value	StandardDeviation	Value	StandardDeviation
1.37403	0	0	12.7909	1.80654	12.871	3.64652	13.1493	3.12665	9.57741	1.83398	10.1539	1.05424	10.6111	1.08656
7.94137	0	0	12.9101	3.12847	12.7079	4.0094	14.8935	3.44741	9.18369	2.65667	9.72628	0.60843	10.5975	1.48092
14.508	0	0	14.3302	3.61446	13.8803	2.67053	16.0878	3.21681	9.48793	2.34772	9.93271	0.34831	10.6792	1.16589
21.1114	0	0	15.092	3.10462	14.2569	3.10516	16.8144	3.94595	9.79818	2.85197	10.0747	1.1539	10.7158	1.57687
27.6745	0	0	15.5602	3.8479	14.2142	4.25525	17.6883	3.28315	9.70365	3.06244	10.2266	1.24365	10.7809	1.22542
34.3637	0	0	26.5602	4.36963	28.244	3.17642	29.0668	3.23636	37.1283	4.77563	33.9566	1.80597	37.0911	1.14532
40.9668	0	0	26.3531	3.74271	26.97	3.38469	26.9577	3.22252	33.8256	3.32056	30.4598	1.34966	31.9039	1.68016
47.5816	0	0	25.4507	3.60037	25.987	4.20429	26.8847	3.69493	31.679	4.26445	30.0585	1.3332	31.5542	1.64427
54.1531	0	0	26.099	3.44553	24.9992	5.45604	26.7632	4.13206	31.4646	4.63595	30.1955	1.31538	31.7952	1.95494
60.8224	0	0	21.5102	4.42048	22.5326	3.1125	24.346	2.77686	29.764	5.22953	29.4344	0.90645	30.1933	1.06922
67.4277	0	0	22.0006	3.8004	22.0239	3.18924	23.9196	3.04367	29.5121	4.32271	28.8349	0.67073	28.7365	1.47269
74.0417	0	0	21.8789	3.97255	21.884	4.36013	23.9051	3.35827	29.7334	4.35539	29.2386	1.2198	28.6423	1.64004
80.5606	0	0	22.2119	4.40751	22.3182	4.21814	24.1655	3.87086	30.4917	4.29565	29.8057	1.50189	29.712	1.75122
87.2275	0	0	24.9024	3.87489	26.8209	2.47645	28.3317	3.6358	31.9983	4.63362	31.2519	1.66965	35.0383	1.05969
93.8341	0	0	24.3333	3.47564	25.2468	2.74528	27.4597	2.85219	32.0364	4.55049	30.38	1.60935	33.033	1.36704
100.401	0	0	24.3402	3.57957	25.0495	3.25304	26.9655	3.27326	31.9519	4.41507	30.0471	1.86889	32.6736	1.57977
			12.7909	1.80654	9.57741	1.83398
			12.9101	3.12847	9.18369	2.65667
			14.3302	3.61446	9.48793	2.34772
			15.092	3.10462	9.79818	2.85197
			15.5602	3.8479	9.70365	3.06244
			26.5602	4.36963	37.1283	4.77563
			26.3531	3.74271	33.8256	3.32056
			25.4507	3.60037	31.679	4.26445
			26.099	3.44553	31.4646	4.63595
			21.5102	4.42048	29.764	5.22953
			22.0006	3.8004	29.5121	4.32271
			21.8789	3.97255	29.7334	4.35539
			22.2119	4.40751	30.4917	4.29565
			24.9024	3.87489	31.9983	4.63362
			24.3333	3.47564	32.0364	4.55049
			24.3402	3.57957	31.9519	4.41507

## Sheet: Fig. 2 A
	Normal									case1										case2										case3
						average	SE	Ttest							average	SE	Ttest								average	SE	Ttest								average	SE	Ttest
	Normal	331034	342599	355370	323637	338160	6937.74	0.586564		Normal	328653	364826	399052	308692	350306	19974.1				Normal	209639	274320	219341	211486	228696	15352.6				Normal	328653	364826	399052	308692	350306	19974.1
	0.01	363460	342395	361062	354993	355478	4710.75	0.0844613		sIBM1	249084	307713	266935	257830	270390	12963.5	0.0153039			sIBM2	145604	143982	142868	133310	141441	2767.92	0.00138945			sIBM3	252696	249221	283464	315553	275234	15486.5	0.0249484
	0.1	371087	386522	392637	375374	381405	4959.63	0.00228612		0.01	297163	338002	375615	299249	327507	18582.7	0.0452347			0.01	137557	137885	136699	174794	146734	9356.76	0.607069			0.01	334411	363679	350278	320809	342294	9330.99	0.009981
	1	377718	356049	366141	362508	365604	4545.33	0.0162279		0.1	272112	350431	370307	345453	334576	21502.2	0.0431177			0.1	157559	126149	153990	197040	158684	14586	0.289563			0.1	339408	356843	315511	328224	334996	8766.8	0.0152623
	10	376718	361795	378642	382303	374864	4507.85	0.00439314		1	318009	346545	402428	328035	348754	18842.1	0.0140339			1	162712	164047	178875	161647	166820	4048.13	0.00206382			1	290640	364621	373159	327921	339085	18895.9	0.0399315
										10	332861	363804	340768	292047	332370	14957.7	0.0202914			10	152008	174284	166309	162378	163745	4630.25	0.00611587			10	330378	344570	411255	358197	361100	17656.5	0.0106288

## Sheet: Fig. 2 B
DMSO-sIBM1		MA-5-sIBM1
Value	StandardDeviation	Value	StandardDeviation	Time (min)																DMSO-sIBM1		MA-5 10uM-sIBM1
59.1563	8.48528	59.5529	23.1698	1.37331	59.1563	59.5529														Value	StandardDeviation	Value	StandardDeviation
52.2606	4.59853	58.1797	15.0909	7.97304	52.2606	58.1797													1.37403	12.871	3.64652	13.1493	3.12665
49.9893	3.37343	47.1144	21.6833	14.7638	49.9893	47.1144													7.94137	12.7079	4.0094	14.8935	3.44741
49.5411	3.99762	50.424	18.5359	21.3378	49.5411	50.424													14.508	13.8803	2.67053	16.0878	3.21681
49.6956	2.71689	54.3037	16.3094	27.8925	49.6956	54.3037													21.1114	14.2569	3.10516	16.8144	3.94595
18.9844	3.73051	20.7752	10.6681	34.6242	18.9844	20.7752													27.6745	14.2142	4.25525	17.6883	3.28315
20.3496	3.71789	20.6371	16.5138	41.1883	20.3496	20.6371													34.3637	28.244	3.17642	29.0668	3.23636
20.1734	2.338	19.8144	14.8039	47.7573	20.1734	19.8144													40.9668	26.97	3.38469	26.9577	3.22252
20.1329	2.55321	20.9299	15.5022	54.3604	20.1329	20.9299													47.5816	25.987	4.20429	26.8847	3.69493
116.364	25.3262	100.24	13.2813	61.0713	116.364	100.24													54.1531	24.9992	5.45604	26.7632	4.13206
102.071	10.9929	96.5569	14.8687	67.6435	102.071	96.5569													60.8224	22.5326	3.1125	24.346	2.77686
99.8844	9.95457	92.5204	16.0719	74.2079	99.8844	92.5204													67.4277	22.0239	3.18924	23.9196	3.04367
105.223	9.29862	97.1104	16.424	80.7774	105.223	97.1104													74.0417	21.884	4.36013	23.9051	3.35827
9.50018	1.48752	10.7518	7.13459	87.4788	9.50018	10.7518													80.5606	22.3182	4.21814	24.1655	3.87086
11.7168	1.10377	12.9396	6.39288	94.2795	11.7168	12.9396													87.2275	26.8209	2.47645	28.3317	3.6358
11.4768	1.62379	12.7608	6.16531	100.849	11.4768	12.7608													93.8341	25.2468	2.74528	27.4597	2.85219
																			100.401	25.0495	3.25304	26.9655	3.27326
基礎呼吸						Average	SE	T test
DMSO	59.1563	52.2606	49.9893	49.5411	49.6956	52.1286	2.04019
MA-5	59.5529	58.1797	47.1144	50.424	54.3037	53.915	2.6048	0.562809
最大呼吸					Average	SE	T test
DMSO	116.364	102.071	99.8844	105.223	105.886	4.2269
MA-5	100.24	96.5569	92.5204	97.1104	96.6069	1.83042	0.0589596
ATP産生					Average	SE	T test
DMSO	-18.9844	-20.3496	-20.1734	-20.1329	-19.9101	0.360406
MA-5	-20.7752	-20.6371	-19.8144	-20.9299	-20.5391	0.287378	0.166147

## Sheet: Fig. 2 C
DMSO										MA-5										BSO+DMSO										BSO+MA-5
[統計]										[統計]										[統計]										[統計]
	カウント	単位	面積 (積算)	単位	輝度 (積算)	位置補正量 (X)	位置補正量 (Y)				カウント	単位	面積 (積算)	単位	輝度 (積算)	位置補正量 (X)	位置補正量 (Y)				カウント	単位	面積 (積算)	単位	輝度 (積算)	位置補正量 (X)	位置補正量 (Y)				カウント	単位	面積 (積算)	単位	輝度 (積算)	位置補正量 (X)	位置補正量 (Y)
平均	38	個	9050	μm2	170943	0	0			平均	21	個	4904	μm2	79238	0	0			平均	386	個	176480	μm2	2789029	0	0			平均	117	個	32210	μm2	493693	0	0
総計	346	個	81450	μm2	1538490	0	0			総計	170	個	39233	μm2	633906	0	0			総計	3474	個	1588318	μm2	25101261	0	0			総計	1051	個	289889	μm2	4443237	0	0
[メイン]										[メイン]										[メイン]										[メイン]
名前	カウント	単位	面積 (積算)	単位	輝度 (積算)	位置補正量 (X)	位置補正量 (Y)	条件ファイル		名前	カウント	単位	面積 (積算)	単位	輝度 (積算)	位置補正量 (X)	位置補正量 (Y)	条件ファイル		名前	カウント	単位	面積 (積算)	単位	輝度 (積算)	位置補正量 (X)	位置補正量 (Y)	条件ファイル		名前	カウント	単位	面積 (積算)	単位	輝度 (積算)	位置補正量 (X)	位置補正量 (Y)	条件ファイル
Image_00001_CH1.tif	5	個	365	μm2	5284	0	0	条件.mcd		Image_00002_CH1.tif	38	個	4470	μm2	65891	0	0	条件.mcd		Image_00001_CH1.tif	512	個	315129	μm2	4968066	0	0	条件.mcd		Image_00001_CH1.tif	251	個	104795	μm2	1672448	0	0	条件.mcd
Image_00002_CH1.tif	72	個	17216	μm2	393965	0	0	条件.mcd		Image_00003_CH1.tif	23	個	3232	μm2	45859	0	0	条件.mcd		Image_00002_CH1.tif	438	個	200637	μm2	3059759	0	0	条件.mcd		Image_00002_CH1.tif	106	個	20154	μm2	289629	0	0	条件.mcd
Image_00003_CH1.tif	62	個	22557	μm2	486174	0	0	条件.mcd		Image_00004_CH1.tif	17	個	2186	μm2	35987	0	0	条件.mcd		Image_00003_CH1.tif	318	個	145521	μm2	2075032	0	0	条件.mcd		Image_00003_CH1.tif	57	個	9348	μm2	143161	0	0	条件.mcd
Image_00004_CH1.tif	91	個	28048	μm2	454797	0	0	条件.mcd		Image_00005_CH1.tif	50	個	22106	μm2	376841	0	0	条件.mcd		Image_00004_CH1.tif	378	個	133518	μm2	1959147	0	0	条件.mcd		Image_00004_CH1.tif	25	個	4705	μm2	68750	0	0	条件.mcd
Image_00005_CH1.tif	44	個	5630	μm2	85045	0	0	条件.mcd		Image_00006_CH1.tif	5	個	1924	μm2	30294	0	0	条件.mcd		Image_00005_CH1.tif	420	個	141617	μm2	2236410	0	0	条件.mcd		Image_00005_CH1.tif	106	個	18114	μm2	258950	0	0	条件.mcd
Image_00006_CH1.tif	3	個	333	μm2	4877	0	0	条件.mcd		Image_00007_CH1.tif	1	個	30	μm2	456	0	0	条件.mcd		Image_00006_CH1.tif	311	個	166004	μm2	3170884	0	0	条件.mcd		Image_00006_CH1.tif	254	個	75149	μm2	1195406	0	0	条件.mcd
Image_00007_CH1.tif	1	個	119	μm2	1697	0	0	条件.mcd		Image_00008_CH1.tif	21	個	3342	μm2	49494	0	0	条件.mcd		Image_00007_CH1.tif	161	個	84502	μm2	1499118	0	0	条件.mcd		Image_00007_CH1.tif	178	個	43710	μm2	611366	0	0	条件.mcd
Image_00008_CH1.tif	9	個	447	μm2	6533	0	0	条件.mcd		Image_00009_CH1.tif	15	個	1944	μm2	29084	0	0	条件.mcd		Image_00008_CH1.tif	470	個	206582	μm2	3304196	0	0	条件.mcd		Image_00008_CH1.tif	60	個	11832	μm2	171003	0	0	条件.mcd
Image_00009_CH1.tif	59	個	6736	μm2	100118	0	0	条件.mcd		Image_00009_CH1.tif	0	個	0	μm2	0	0	0	条件.mcd		Image_00009_CH1.tif	466	個	194809	μm2	2828649	0	0	条件.mcd		Image_00009_CH1.tif	14	個	2081	μm2	32524	0	0	条件.mcd
	DMSO	MA-5	BSO+DMSO	BSO+MA-5
	73	117.632	615.486	417.51
	239.111	140.522	458.075	190.132
	363.823	128.588	457.613	164
	308.22	442.12	353.222	188.2
	127.955	384.8	337.183	170.887
	111	30	533.775	295.862
	119	159.143	524.857	245.562
	49.6667	129.6	439.536	197.2
	114.169	0	418.045	148.643
average	167.327	170.267	459.755	224.222
SE	36.5604	49.4082	29.4624	28.4608
Ttest		0.962441	1.20819e-05	2.98487e-05

## Sheet: Fig. 3-1 A
ImageJ
ミトコンドリア総面積(1細胞あたり)						average	SE	Tetst					average	SE
	DMSO	137.5	175.2	136.8	155.3	151.2	10.4767		90.9392	115.873	90.4762	102.712	100	6.92907
	MA-5	199.9	167.2	176.5	188.11	182.928	8.18936	0.0330698	132.209	110.582	116.733	124.411	120.984	5.41625
BSO500mM	DMSO	121.4	119.5	124.56	120.55	121.503	1.25946	0.0174723	80.291	79.0344	82.381	79.7288	80.3588	0.832974
	MA-5	131.42	130.79	134	151.3	136.877	5.60883	0.0214322	86.918	86.5013	88.6243	100.066	90.5274	3.70954

## Sheet: Fig. 3-1 B
DMSO						MA-5							average	SE	Ttset
	1	0.132					1	0.461				DMSO	2.15601	0.0712911
	2	0.042	3.14286				2	0.037	12.4595			MA-5	8.8947	0.4508	9.35569e-34
	3	0.129					3	0.451
	4	0.044	2.93182				4	0.043	10.4884
	5	0.144					5	0.32
	6	0.047	3.06383				6	0.026	12.3077
	7	0.126					7	0.3
	8	0.049	2.57143				8	0.036	8.33333
	9	0.133					9	0.495
	10	0.046	2.8913				10	0.04	12.375
	11	0.136					11	0.682
	12	0.048	2.83333				12	0.04	17.05
	13	0.063					13	0.496
	14	0.045	1.4				14	0.031	16
	15	0.069					15	0.545
	16	0.058	1.18966				16	0.043	12.6744
	17	0.037					17	0.532
	18	0.036	1.02778				18	0.033	16.1212
	19	0.06					19	0.41
	20	0.038	1.57895				20	0.04	10.25
	21	0.055					21	0.35
	22	0.038	1.44737				22	0.038	9.21053
	23	0.11					23	0.332
	24	0.061	1.80328				24	0.042	7.90476
	25	0.107					25	0.258
	26	0.063	1.69841				26	0.044	5.86364
	27	0.101					27	0.436
	28	0.066	1.5303				28	0.031	14.0645
	29	0.148					29	0.336
	30	0.063	2.34921				30	0.041	8.19512
	31	0.173					31	0.24
	32	0.058	2.98276				32	0.051	4.70588
	33	0.185					33	0.23
	34	0.054	3.42593				34	0.043	5.34884
	35	0.144					35	0.208
	36	0.066	2.18182				36	0.044	4.72727
	37	0.189					37	0.184
	38	0.061	3.09836				38	0.047	3.91489
	39	0.091					39	0.182
	40	0.06	1.51667				40	0.051	3.56863
	41	0.168					41	0.222
	42	0.042	4				42	0.041	5.41463
	43	0.141					43	0.176
	44	0.062	2.27419				44	0.034	5.17647
	45	0.125					45	0.167
	46	0.073	1.71233				46	0.053	3.15094
	47	0.136					47	0.194
	48	0.06	2.26667				48	0.035	5.54286
	49	0.051					49	0.201
	50	0.049	1.04082				50	0.037	5.43243
	51	0.083					51	0.215
	52	0.037	2.24324				52	0.04	5.375
	53	0.072					53	0.223
	54	0.053	1.35849				54	0.041	5.43902
	55	0.178					55	0.187
	56	0.069	2.57971				56	0.036	5.19444
	57	0.145					57	0.173
	58	0.051	2.84314				58	0.038	4.55263
	59	0.083					59	0.227
	60	0.045	1.84444				60	0.035	6.48571
	61	0.09					61	0.188
	62	0.051	1.76471				62	0.032	5.875
	63	0.111					63	0.209
	64	0.062	1.79032				64	0.049	4.26531
	65	0.133					65	0.172
	66	0.053	2.50943				66	0.043	4
	67	0.094					67	0.149
	68	0.051	1.84314				68	0.033	4.51515
	69	0.11					69	0.148
	70	0.104	1.05769				70	0.032	4.625
	71	0.063					71	0.173
	72	0.047	1.34043				72	0.031	5.58065
	73	0.051					73	0.135
	74	0.036	1.41667				74	0.032	4.21875
	75	0.058					75	0.178
	76	0.056	1.03571				76	0.025	7.12
	77	0.17					77	0.268
	78	0.069	2.46377				78	0.041	6.53659
	79	0.123					79	0.259
	80	0.048	2.5625				80	0.038	6.81579
	81	0.092					81	0.264
	82	0.058	1.58621				82	0.029	9.10345
	83	0.118					83	0.269
	84	0.047	2.51064				84	0.031	8.67742
	85	0.06					85	0.27
	86	0.037	1.62162				86	0.039	6.92308
	87	0.127					87	0.198
	88	0.045	2.82222				88	0.03	6.6
	89	0.126					89	0.343
	90	0.061	2.06557				90	0.045	7.62222
	91	0.148					91	0.229
	92	0.072	2.05556				92	0.038	6.02632
	93	0.098					93	0.242
	94	0.056	1.75				94	0.032	7.5625
	95	0.064					95	0.227
	96	0.054	1.18519				96	0.029	7.82759
	97	0.15					97	0.269
	98	0.031	4.83871				98	0.031	8.67742
	99	0.11					99	0.236
	100	0.046	2.3913				100	0.036	6.55556
	101	0.097					101	0.203
	102	0.053	1.83019				102	0.028	7.25
	103	0.121					103	0.236
	104	0.051	2.37255				104	0.028	8.42857
	105	0.084					105	0.243
	106	0.047	1.78723				106	0.035	6.94286
	107	0.061					107	0.181
	108	0.052	1.17308				108	0.033	5.48485
	109	0.152					109	0.206
	110	0.047	3.23404				110	0.034	6.05882
	111	0.1					111	0.215
	112	0.051	1.96078				112	0.04	5.375
	113	0.123					113	0.283
	114	0.052	2.36538				114	0.027	10.4815
	115	0.119					115	0.237
	116	0.079	1.50633				116	0.025	9.48
	117	0.123					117	0.217
	118	0.063	1.95238				118	0.038	5.71053
	119	0.059					119	0.289
	120	0.04	1.475				120	0.035	8.25714
	121	0.095					121	0.286
	122	0.039	2.4359				122	0.045	6.35556
	123	0.133					123	0.336
	124	0.047	2.82979				124	0.025	13.44
	125	0.067					125	0.362
	126	0.048	1.39583				126	0.027	13.4074
	127	0.085					127	0.169
	128	0.048	1.77083				128	0.022	7.68182
	129	0.088					129	0.234
	130	0.036	2.44444				130	0.037	6.32432
	131	0.131					131	0.258
	132	0.049	2.67347				132	0.041	6.29268
	133	0.06					133	0.227
	134	0.053	1.13208				134	0.027	8.40741
	135	0.116					135	0.207
	136	0.055	2.10909				136	0.037	5.59459
	137	0.124					137	0.202
	138	0.044	2.81818				138	0.025	8.08
	139	0.133					139	0.542
	140	0.052	2.55769				140	0.041	13.2195
	141	0.121					141	0.358
	142	0.056	2.16071				142	0.03	11.9333
	143	0.076					143	0.476
	144	0.051	1.4902				144	0.017	28
	145	0.158					145	0.412
	146	0.055	2.87273				146	0.021	19.619
	147	0.134					147	0.585
	148	0.061	2.19672				148	0.034	17.2059
	149	0.146					149	0.458
	150	0.054	2.7037				150	0.037	12.3784
	151	0.146					151	0.591
	152	0.069	2.11594				152	0.028	21.1071
	153	0.067					153	0.604
	154	0.064	1.04688				154	0.032	18.875
	155	0.251					155	0.538
	156	0.057	4.40351				156	0.022	24.4545
	157	0.117					157	0.353
	158	0.061	1.91803				158	0.028	12.6071
	159	0.118					159	0.355
	160	0.045	2.62222				160	0.029	12.2414
	161	0.116					161	0.259
	162	0.049	2.36735				162	0.03	8.63333
	163	0.135					163	0.217
	164	0.062	2.17742				164	0.041	5.29268
	165	0.105					165	0.285
	166	0.043	2.44186				166	0.026	10.9615
	167	0.139					167	0.249
	168	0.057	2.4386				168	0.035	7.11429
	169	0.126					169	0.263
	170	0.06	2.1				170	0.022	11.9545
	171	0.121					171	0.214
	172	0.051	2.37255				172	0.02	10.7
	173	0.147					173	0.274
	174	0.055	2.67273				174	0.027	10.1481
	175	0.115					175	0.242
	176	0.056	2.05357				176	0.022	11
	177	0.108					177	0.251
	178	0.06	1.8				178	0.019	13.2105
	179	0.109					179	0.204
	180	0.056	1.94643				180	0.022	9.27273
	181	0.146					181	0.251
	182	0.043	3.39535				182	0.04	6.275
	183	0.113					183	0.215
	184	0.056	2.01786				184	0.047	4.57447
	185	0.121					185	0.233
	186	0.064	1.89062				186	0.033	7.06061
	187	0.121					187	0.283
	188	0.056	2.16071				188	0.033	8.57576
	189	0.073					189	0.161
	190	0.062	1.17742				190	0.03	5.36667
	191	0.113					191	0.224
	192	0.061	1.85246				192	0.028	8
	193	0.147					193	0.273
	194	0.065	2.26154				194	0.03	9.1
	195	0.111					195	0.288
	196	0.069	1.6087				196	0.029	9.93103
	197	0.124					197	0.237
	198	0.075	1.65333				198	0.027	8.77778
	199	0.162					199	0.223
	200	0.067	2.41791				200	0.035	6.37143
	201	0.143					201	0.261
	202	0.057						0.038
	203	0.14
	204	0.051
	205	0.105
	206	0.058
	207	0.118
		0.069

## Sheet: Fig. 3-1 C
												average	SE	Ttest
Normal 1	Normal	0.0192093	0.0356997	0.012346	0.0168153	0.0284548	0.0252582	0.1011	0.0705042	0.0104015	0.0166737	0.0336463	0.00929986
sIBM2	DMSO	0.00829768	0.0134168	0.0205876	0.017015	0.0127284	0.0110604	0.0156679	0.0115304	0.0119372	0.0143257	0.0136567	0.00109375	0.0467852
	MA-5	0.0127409	0.014837	0.0269496	0.0222134	0.0145766	0.0277819	0.0362585	0.0250907	0.0300064	0.0379015	0.0248356	0.00278793	0.00152326

## Sheet: Fig. 3-2 E
OPA1
		Ct			GAPDH	AVEΔCt	ΔΔCt	2-ΔΔCt	cont ΔCt:	4.73688								GAPDH
		1	2	mean					relative expression	SD	relative experssion		SE	Ttest		SE			1	2	mean			2-ΔCT	average	SE	ttest
Normal	1	25.599	25.2139	25.4064	21.1795	4.22699	-0.509892	1.42394	1.05468	0.22875	1.35012	1	0.21689					1	20.9682	21.3907	21.1795			11.3916	8.43746	2.24129
	2	25.3995	25.2947	25.3471	20.7529	4.59419	-0.142691	1.10396			1.04672							2	20.6464	20.8595	20.7529			8.8317
	3	25.4415	25.2896	25.3656	19.9761	5.38946	0.652583	0.63614			0.603158							3	20.0268	19.9254	19.9761			5.08912
sIBM1	1	27.9525	27.229	27.5907	20.6809	6.90982	2.17294	0.221758	0.194148	0.0150456	0.21026	0.184082	0.0142656	0.0198817				5	20.4429	20.9189	20.6809			1.77406
	2	27.372	27.353	27.3625	20.235	7.12747	2.39058	0.190705			0.180818							6	19.9383	20.5317	20.235			1.52564
	3	27.1948	27.2866	27.2407	19.9472	7.29344	2.55656	0.16998			0.161167							7	19.9148	19.9797	19.9472			1.35984	1.35984	#DIV/0!
sIBM2	1	26.9625	25.6461	26.3043	20.0044	6.29994	1.56306	0.338433	0.313325	0.0207639	0.320886	0.29708	0.0196874	0.0320474				9	19.6908	20.3179	20.0044			2.70747
	2	26.3383	26.5092	26.4237	20.0848	6.3389	1.60201	0.329417			0.312337							10	20.7796	19.3901	20.0848
	3	26.3576	26.3714	26.3645	19.75	6.61454	1.87766	0.272125			0.258016							11	19.9147	19.5853	19.75
sIBM3	1	26.0286	25.7498	25.8892	19.9451	5.94409	1.20721	0.433104	0.377907	0.0390273	0.410649	0.358314	0.0370039	0.0433979				13	19.9933	19.8968	19.9451
	2	25.621	25.7826	25.7018	19.6361	6.06566	1.32878	0.398104			0.377463							14	19.9415	19.3307	19.6361
	3	25.9032	25.8393	25.8713	19.4095	6.46181	1.72493	0.302514			0.286829							15	19.5355	19.2834	19.4095
sIBM1
OPA1
		Ct			GAPDH	AVEΔCt	ΔΔCt	2-ΔΔCt	cont ΔCt:	7.34043								GAPDH
		1	2	mean					relative expression	SD	relative experssion		SE	Ttest		SE			1	2	mean			2-ΔCT	average	SE
control	1	27.9525	27.229	27.5907	20.057	7.53377	0.19	0.87	1.01	0.077252	0.87	1	0.08					1	20.1342	19.9797	20.057			6.99667	8.04752	0.756916
	2	27.372	27.353	27.3625	20.0237	7.33875	0	1			1							2	Undetermined	20.0237	20.0237			8.00936
	3	27.1947	27.2866	27.2406	20.0919	7.14879	-0.19	1.14			1.14							3	20.0554	20.1284	20.0919			9.13653
DMSO	1	27.7272	27.0219	27.3745	20.0147	7.35982	0.02	0.99	1.16	0.102188	0.98	1.15	0.1	0.303339				5	20.0023	20.0271	20.0147			7.8932
	2	27.6503	27.9529	27.8016	20.6561	7.14545	-0.19	1.14			1.14							6	20.9822	20.3301	20.6561			9.1577
	3	27.3449	27.9303	27.6376	20.7194	6.91821	-0.42	1.34			1.33							7	20.9133	20.5255	20.7194			10.7199	10.7199	#DIV/0!
MA-5	1	26.7338	26.7864	26.7601	20.5937	6.16642	-1.17	2.26	2.24	0.171768	2.24	2.23	0.17	0.00565159				9	20.6127	20.5747	20.5937			18.0511
	2	27.0338	27.2856	27.1597	21.1565	6.00316	-1.34	2.53			2.51							10	21.0403	21.2728	21.1565
	3	27.8878	27.9056	27.8967	21.5067	6.38995	-0.95	1.93			1.92							11	21.4493	21.5642	21.5067
DMSO	1	27.9525	27.229	27.5907	19.9706	7.62017	0.28	0.82	0.94	0.075805	0.82	0.93	0.08					13	20.006	19.9352	19.9706
	2	27.372	27.353	27.3625	19.8923	7.47023	0.13	0.91			0.91							14	19.8404	19.9441	19.8923
	3	27.1947	27.2866	27.2406	20.0145	7.22617	-0.11	1.08			1.08							15	20.0384	19.9906	20.0145
MA-5	1	27.0069	27.0776	27.0423	20.7231	6.31916	-1.02	2.03	2.02	0.01756	2.02	2.01	0.02	0.000154116				16	20.7482	20.698	20.7231
	2	27.0304	26.9828	27.0066	20.7024	6.30424	-1.04	2.05			2.04							17	20.6808	20.7239	20.7024
	3	27.0414	27.1463	27.0939	20.7468	6.34704	-0.99	1.99			1.98							18	20.6433	20.8503	20.7468
DMSO	1	27.6121	27.2521	27.4321	21.5873	5.84476	-1.5	2.82	2.52	0.221101	2.8	2.5	0.22					19	21.3527	21.822	21.5873
	2	27.9472	28.4261	28.1867	22.2474	5.93926	-1.4	2.64			2.63							20	22.4036	22.0913	22.2474
	3	28.5209	28.8748	28.6979	22.4179	6.27998	-1.06	2.09			2.07							21	22.3623	22.4734	22.4179
MA-5	1	26.8435	26.8542	26.8488	20.9149	5.93387	-1.41	2.65	2.67	0.164973	2.64	2.65	0.16	0.606359				22	20.8447	20.9852	20.9149
	2	26.9218	27.1536	27.0377	20.9565	6.08124	-1.26	2.39			2.38							23	20.965	20.9479	20.9565
	3	27.3541	27.3673	27.3607	21.5879	5.7728	-1.57	2.96			2.95							24	21.973	21.2029	21.5879
			25.599	25.2139			17.5041	17.5431
			25.3995	25.2947			17.6126	17.6084
			25.9415	25.2896			17.9671	17.7919
			27.9525	27.229			20.1342	19.9797
			27.372	27.353			Undetermined	20.0237
			27.1947	27.2866			20.0554	20.1284
			27.0069	27.0776			20.006	19.9352
			27.0304	26.9828			19.8404	19.9441
			27.0414	27.1463			20.0384	19.9906
			27.8843	27.6851			20.7482	20.698
			27.7914	27.5577			20.6808	20.7239
			27.8933	27.5499			20.6433	20.8503
sIBM2
OPA1
		Ct			GAPDH	AVEΔCt	ΔΔCt	2-ΔΔCt	cont ΔCt:	7.58993								GAPDH
		1	2	mean					relative expression	SD	relative experssion		SE	Ttest		SE			1	2	mean			2-ΔCT	average	SE	ttest
control	1	27.9264	27.1475	27.5369	19.6693	7.86762	0.277695	0.824908	1.00962	0.096036	0.817051	1	0.0951213					1	19.7225	19.6162	19.6693			6.59926	8.07693	0.940957
	2	27.3147	27.1374	27.226	19.7152	7.51084	-0.0790908	1.05635			1.04629							2	19.6641	19.7664	19.7152			8.45082
	3	27.2019	27.0997	27.1508	19.7595	7.39132	-0.198604	1.14759			1.13666							3	19.6917	19.8273	19.7595			9.1807
DMSO	1	28.3524	28.3103	28.3313	20.6588	7.67253	0.0825992	0.944355	0.972432	0.0508901	0.93536	0.963171	0.0504054	0.749482				5	20.6394	20.6783	20.6588			7.55484
	2	28.5087	28.5581	28.5334	20.7943	7.73913	0.149205	0.901747			0.893159							6	20.8242	20.7644	20.7943			7.21398
	3	28.3113	28.0925	28.2019	20.7112	7.49071	-0.0992211	1.07119			1.06099							7	20.8018	20.6206	20.7112			8.56956	8.56956	#DIV/0!
MA-5	1	28.0934	28.0346	28.064	20.7608	7.3032	-0.28673	1.21987	1.25703	0.0342466	1.20825	1.24506	0.0339204	0.00973631				9	20.7737	20.7479	20.7608			9.75898
	2	28.0772	28.2	28.1386	20.9552	7.18346	-0.406471	1.32544			1.31282							10	20.9258	20.9845	20.9552
	3	28.2708	28.2188	28.2448	20.9485	7.29622	-0.293704	1.22578			1.21411							11	20.9754	20.9216	20.9485
DMSO	1	28.0964	27.7844	27.9404	20.1934	7.74698	0.157053	0.896855	0.973981	0.0531791	0.888314	0.964705	0.0526726					13	20.225	20.1618	20.1934
	2	27.8754	27.7283	27.8019	20.3176	7.48429	-0.105637	1.07597			1.06572							14	20.3128	20.3224	20.3176
	3	28.0927	28.0185	28.0556	20.3903	7.66527	0.0753393	0.949119			0.940079							15	20.3792	20.4015	20.3903
MA-5	1	26.0556	26.3213	26.2544	19.1234	7.13101	-0.458921	1.37451	1.26224	0.0637795	1.36142	1.25022	0.063172	0.0255535				16	19.1084	19.1384	19.1234
	2	26.9574	26.3465	26.3972	19.0135	7.3837	-0.206228	1.15367			1.14268							17	18.9756	19.0515	19.0135
	3	27.6896	26.3093	26.2432	18.9851	7.25817	-0.331755	1.25854			1.24656							18	19.0338	18.9363	18.9851
DMSO	1	27.6121	28.8343	28.6679	21.5584	7.10957	-0.480361	1.39509	1.30586	0.092355	1.38181	1.29342	0.0914754					19	21.5454	21.5713	21.5584
	2	27.9472	28.7389	28.7663	21.6632	7.10317	-0.486762	1.4013			1.38795							20	21.6632	21.6632	21.6632
	3	28.5209	28.9063	29.1056	21.6807	7.42491	-0.16502	1.12118			1.1105							21	21.597	21.7645	21.6807
MA-5	1	26.8435	28.6005	28.5429	21.2644	7.27854	-0.311385	1.2409	1.21017	0.0755998	1.22908	1.19864	0.0748798	0.467628				22	21.2	21.3288	21.2644
	2	26.9218	28.7943	28.7358	21.2389	7.49692	-0.0930096	1.06659			1.05643							23	21.1704	21.3074	21.2389
	3	27.3541	28.7086	28.8167	21.6306	7.1861	-0.403826	1.32301			1.31041							24	21.9637	21.2976	21.6306
																					20.6394	20.6783
		28.3524	28.4103																		20.8242	20.7644
		28.7087	28.6581																		20.8018	20.6206
		28.8113	28.4925																		20.7737	20.7479
		28.3934	28.3346																		20.9258	20.9845
		28.5772	28.6																		20.9754	20.9216
		28.4708	28.6188
sIBM3
OPA1
		Ct			GAPDH	AVEΔCt	ΔΔCt	2-ΔΔCt	cont ΔCt:	6.84433								GAPDH
		1	2	mean					relative expression	SD	relative experssion		SE	Ttest		SE			1	2	mean			2-ΔCT	average	SE	ttest
	1	27.8701	27.8406	27.8553	21.1426	6.71276	-0.13157	1.09549	1.00311	0.05555	1.09209	1	0.0553779					1	20.9979	21.2872	21.1426			8.76388	8.02486	0.544277
	2	27.8433	27.9731	27.9082	20.9174	6.99079	0.146458	0.903466			0.900667							2	20.7816	21.0533	20.9174			7.22773
	3	27.9088	27.9069	27.9078	21.0784	6.82944	-0.0148878	1.01037			1.00724							3	21.0514	21.1054	21.0784			8.08298
DMSO	1	29.199	29.362	29.2805	21.9962	7.28436	0.440029	0.73712	0.714981	0.0127476	0.734836	0.712766	0.0127081	0.00720374				5	21.897	22.0953	21.9962			5.89696
	2	29.3447	29.3135	29.3291	22.0005	7.32859	0.484262	0.714862			0.712648							6	21.9555	22.0455	22.0005			5.7189
	3	29.6121	29.4116	29.5118	22.1383	7.37349	0.529154	0.692961			0.690814							7	22.1666	22.1101	22.1383			5.54369	5.54369	#DIV/0!
MA-5	1	27.3837	27.1483	27.266	19.9871	7.27889	0.434557	0.739921	0.76401	0.0157092	0.737628	0.761643	0.0156605	0.0724888				9	20.0948	19.8795	19.9871			5.91937
	2	27.3053	27.0153	27.1603	19.9823	7.17799	0.333657	0.793522			0.791064							10	19.9995	19.9652	19.9823
	3	27.2185	27.288	27.2532	20.0103	7.24295	0.398614	0.758587			0.756236							11	19.9785	20.0421	20.0103
DMSO	1	27.7293	27.5715	27.6504	20.483	7.16734	0.32301	0.7994	0.791428	0.0187499	0.796923	0.788976	0.0186918					13	20.5511	20.415	20.483
	2	27.671	27.7106	27.6908	20.5587	7.13209	0.287756	0.819175			0.816637							14	20.7798	20.3376	20.5587
	3	27.9287	27.7733	27.851	20.6026	7.24843	0.404099	0.755708			0.753367							15	20.6647	20.5404	20.6026
MA-5	1	27.5021	27.4076	27.4548	20.4948	6.96006	0.115726	0.922918	0.941192	0.0102823	0.920059	0.938276	0.0102505	0.00218803				16	20.5193	20.4702	20.4948
	2	27.3465	27.5034	27.4249	20.5194	6.90549	0.0611534	0.958498			0.955528							17	20.4942	20.5447	20.5194
	3	27.3109	27.2662	27.2886	20.3583	6.93029	0.0859537	0.942162			0.939242							18	20.3981	20.3185	20.3583
DMSO	1	28.0516	28.0113	28.0315	20.882	7.14943	0.305098	0.809387	0.866639	0.0315766	0.80688	0.863954	0.0314788					19	20.7979	20.9662	20.882
	2	27.9814	27.9424	27.9619	20.9947	6.96722	0.122884	0.91835			0.915505							20	20.9754	21.0139	20.9947
	3	27.9099	28.1681	28.039	20.9974	7.04163	0.197301	0.872181			0.869478							21	20.9236	21.0712	20.9974
MA-5	1	28.0492	27.9053	27.9773	21.1564	6.82088	-0.0234499	1.01639	1.14207	0.106791	1.01324	1.13853	0.10646	0.0687019				22	21.0848	21.228	21.1564
	2	27.9356	27.9724	27.954	21.1874	6.76659	-0.0777378	1.05536			1.05209							23	21.1586	21.2162	21.1874
	3	27.999	27.9636	27.9813	21.5747	6.40661	-0.437721	1.35446			1.35027							24	21.9794	21.1701	21.5747

[truncated: 26 more sheets: Fig. 3-2 F, Fig. 3-2 G, Fig. 4 A, Fig. 4 B, Fig. 4 C, Fig. 4 D, Fig. 5 A, Fig. 5 B, Fig. 5 C, Fig. 5 D, Fig. 6 A, Fig. 6 B, Fig. 6 C, Supplementary Figure 2 Case2, Supplementary Figure 2 Case3, Supplementary Figure 3 Case2, Supplementary Figure 3 Case 3, Supplementary Figure 4 Case 2, Supplementary Figure 4 Case 3, Supplementary Figure 7 A …]
